# Supplementary material for: Functional Evidence of CCDC186 as a New Disease-Associated Gene with Endocrine and Central Nervous System Alterations
Source: Int J Mol Sci. 2023 Aug 1;24(15):12319. doi: 10.3390/ijms241512319 (PMC10419233; doi:10.3390/ijms241512319)
Supplement: Supplementary file 1 [file ijms-24-12319-s001.zip]

Archive with 1 entries (1 files):
- ijms-2517392-supplementary.xls
